# Supplementary material for: “If You Don’t Do Parking Management .. Forget Your Behaviour Change, It’s Not Going to Work.”: Health and Transport Practitioner Perspectives on Workplace Active Travel Promotion
Source: PLoS One. 2017 Jan 30;12(1):e0170064. doi: 10.1371/journal.pone.0170064 (PMC5279755; doi:10.1371/journal.pone.0170064)
Supplement: S1 Tables — (XLSX) [file pone.0170064.s002.xlsx]

## Sheet: Barriers and Enablers - Parking
Health Interview [Code]	Impleme-nter	Decision-maker	Travel Demand Management and Travel Planning	Essential as a component of TDM	Parking -rite vs privilege	Parking is a Challenge	Enablers to Parking Policy
1 [HI1]	√						Single site( R*** ) "are being forced to look at parking as they recently lost parking. P.11 bottom
3 [HD3]		√					Minstry of Health car parkng policy is perceived as a barrier to proomoting other modes, and could be an enabler if changed: "..": P 3.
4 [HD4]		√	"..particularly the stuff around the parking. there was a bit of interest, but then that died off. You know, and once that sort of died off I guess there was a whole component of the plan that wasn’t able to be addressed in a way that would of really (voice rising, strong intonation) gone with the body of other strategies, you know, and and had they all happended concurrently or gradually I would…	Even without those key strategies (e.g. parking management) you can achieve small modal shift. P4 Middle.		Parking - initial interest from leadership died ; meant whole compoents of the plan could not be implemented and it did not reach potential ".." P. 1
5 [HI5]	√		Talking about carrots and sticks in the future for LHTP: "I think L******** obviously have some of the good infrastructure there ... I think the way it could be improved is larger incentives or carrots I suppose, and large sticks to do with parking I suppose, so disincentives for driving and large incentives for public transport.." P3 Bottom.D16
6 [HI6]	√
7 [HD7]		√
8 [HI8]	√
11 [HI11]	√
14 [HI14]	√
15 [HD15]		√			Travel Plans challenge the paradigm that [developers and employers] have to accommodate cars for everybody. P5. ".."		Where cars are dominant mode of transport framing travel plans as a solution - "..you can't frame it as if your taking away parking spaces, but you can frame it as you are taking away parking problems." P6.
17 [HI17]	√
18 [HD18]		√
Transport Interview [Code]	Implementer	Decision-maker	Travel Demand Management and Travel Planning	Essential as a component of TDM	Parking -rite vs privilege	Parking is a Challenge	Enablers to Parking Policy
2 [TD2]		√	Refers to "a good suite of actions" supporting behaviour change. Stresses importance of environmental support. P2 States both [HP and Transport consultant] had behavior change expertise, but the project was "very active travel focussed" initially, and "this needed to shift to a travel demand management approach". Then goes on to talk about parking being critical. ".." P2 Bottom.	"Parking management needed more support. It is critical to influencing travel behavior change." P. 2.			Parking is the critical future direction and it needs to create revenue to dund other actions. ".." P. 3
9 [TD9]		√	States that a key learning from his years of experience working with health in hospital facilities and with broader integrated land use and transport planning is: "Um, I think the key thing is not to consider things in isolation. If you don’t do parking management, you know, forget your behavior change, it’s not going to work." P6 Middle.	Holistic approach through parking management including capping number of bays - policy does this for all health facilities in WA P.2 Middle "..and my philosophy that has developed over the years is pretty much, um parking supply and management is the absolute key management device. If you don’t do that everything else is useless." P3. P. 6 Middle ".."	WA Health have "completely scrapped" the idea of "individual control" of parking via policy. P5 Top. "I think the unions .. They think parking is an essential service." P5 Bottom P.6 Top	"All the arguments that it’s all too hard, etc are rubbish. " P.2 Bottom "..you have to present the other elements of the behaviour change.. strategies. You have to present a complete package." P.5 Bottom Difficulties for health leadership addressing Unions perception parking is a rite. ".." P6 Top	Price parking at it's true cost, cap spaces and run it as a business and everything will fix itself. P4 Top and bottom "So each parking bay in Perth pays nearly $1000 a year to running PT and building transport infrastructure" P.5 Parking as a business needs to be tied back to approvals for expansion. P. 6 Middle
10 [TD10]		√
12 [TI12]	√			Seen as "key resource" and current direction for her work is finding strategies to manage parking pressure. P1.	Refers to another hospital where employment contracts stipulate it is not a rite and you must meet criteria in policy to qualify. P3. Bottom.	Refers to mandatory parking policy for health facilities which her hospital does not currently comply with. States main reason as cost of cash out component P3.	Referring to parking adherence to parking policy where employees can cash out their parking and receive $6/day. Management reluctant. Cost. P.2.
13 [TD13]		√	Describes mandated parking policy for health campuses and states that campuses that now have paid parking {as a result of the polic] use it to "improve travel choices" and subsidise public transport [also as a result of the policy]. P4 Bottom. When asked about the future for travel planning, responds: "..Yeah, I think it will be part of our demand management programs in some form. The branch is s…	"Certainly looking at the .. literature that’s the most effective thing to do, but it’s also challenging..". P2 Bottom		"Certainly looking at the .. literature that’s the most effective thing to do, but it’s also challenging…" P2 Bottom P3 Top. Difficult at existing sites. Even with policy for all health facilities it is not fully resolved since it is still too cheap in the policy. P5 Top	FBT can be triggerred in some circumstances when parking is offered to employees free or is discounted. P3 Middle In central locations where there are parking levies, parking must be priced.P3 Mid
16 [TI16]	√			Prioritising parking in a restricted parking environment: "That's more or less what everything is geared towards, that anyone who needs to park has the opportunity" P5 Top.	It was the most unpopular aspect of the Q*** Travel Plan since "People get quite defensive about their parking in the first instance". P3 Middle.	It was the most unpopular aspect of the Q*** Travel Plan since "People get quite defensive about their parking in the first instance". P3 Middle.	Relocation of staff is an oportunity to get them used to parking restriction and pating for parking. P4 Mid
19 [TI19]	√		"Okay, well in that case whilst you can simply implement some actions like creating ended trip facilities as an ad hoc exercise, having a plan where you look at more than just one mode and you look across the whole organisation and what is required is likely to be more effective." P4 Mid.
20 [TD20]		√			HR seeing parking as something they must provide: ".. if you hire people you have to offer parking as part of their package." P4 Top.	If it has been a part of packages for employees previously it will take a long time to change it. P4 Middle -P5 Top.	Spoke about parking cash out program being goog at helping people see what parking costs and that it's not free. P3 Middle.

## Sheet: Barriers and Enablers Cont'd 1
Health Interview [Code]	Impleme-nter	Decision-maker	Leadership	Organisational commitment	Governance	Control
1 [HI1]	√		Initial strong leadership, lost that and this meant implementers did not have to do it. P1. Mid Not just top down, leaders from bottom up would have made it easier. P5. All levels of the organisation for implementation. P6. Describes a large organisation where the leader creates organisational readiness because they understand AT. P.11.	Could see clear next steps for the travel plan but felt the lack of organisational commitment would make them difficult. P4 Bot.
3 [HD3]		√		Discussion highlights lack of follow through on tasks which illustrates lack of org commitment. P1. Mid.
4 [HD4]		√	Assisting key actions being supported during implementation. P1.	Discussion highlights lack of follow through on tasks which illustrates lack of org commitment. P2 Bottom-3 Top. States a key learning is that the organisation must take ownership and to prevent that slipping you must gain support from more than one person from the Executive in case one moes on. P3&5 Bottom.
5 [HI5]	√			Also uses not buildingn management of the bike cage into operations to illustrate lack of commitment. P1 Bottom. Re-iterating that generally things were not built into operations because of a lack of cimmitment from hospital and HP. P2 Top. Lack of commitment to building the program into operations was evident from the time he commenced. He tried in spite. P3 Mid. Key learning is Organisation Com…
6 [HI6]	√		Mandate at a very senior level drove action at stages of implementation where we had it. P1. Key learning was that whilst bottom up is important,key actions require sign off from executive so it is critical. P4 Middle. Talks about use of social media being significant in a public sector organisation because they are risk averse with regards to communication.P2 Bott.	Despite the LHTP being part of an existing governance structure the organisation never took ownership of tasks it was repsonsible for. P7 Top. PR opportunities that resulted from the plan were an opportunity to re-engage the Executive and Hospital staff. P7. Mid. Re-structures and staff changes eroding commitment from HP. Talks about new staff induction being a "really key recuuiter" and no infor…	Governance structure and how it was coordinated were two things that stood out as making the project work. P1 Bottom. A key learning was that this structure supporting the program is critical to action since "there is always going to be difficulties with approvals"P4 Middle.
7 [HD7]		√
8 [HI8]	√
11 [HI11]	√		Spoke about another LHD racing ahead with travel plans whilst they did not because there was strong leadership support. P2 bottom,4.	Commitment to the idea of travel plans for health promotion in his own organisation lacking, and he personally advocated for it debating evidence base and their value . P2 Bottom. P4.	Lists having it built into sustainability plans and having representation on committees as an enabler. P4 Bottom.	Not reperesenting on a high levvel committee, and trying to get information second hand. Fristration. P4 Bottom. "because I’ve been so vocal they’re probably looking at me to do it, and if I don’t do it because I don’t have the support from within, um it won’t happen". P 5 Middle. People in health dragging their feet on commitees and leading to inaction and his repeated frustration. P 6 "..".
14 [HI14]	√		Lists a major outcome being the Executive at a health service understand and are supportive of the concept of promoting AT. P1. States a key learning from their work is that executive support is critical for implementation support. P4 Top.
15 [HD15]	√	√	Initial skepticism from executive shifted after 18 months because positive PR ".. was making them look good" P2.			Describes getting nowhere through hierachy and circumventing channels resulting in action. P2 Bot-3 Top. P 4 Lack of control after repeated attempts to implement an action in a travel plan. One person blocking - mismatch of processes for gaining approval for large infrastructure vs small actions. "There is way too much over-analysis" P6 Bot.
17 [HI17]	√		If a travel plan is "..done well and has authentive executive support" she believes they are effective for increasiing AT. P3 Top.			Lack of control of key actions - PT infrastructure in surrounds - feels it can't be addressed "at my level". P2 Top. P3 Mid.
18 [HD18]		√	Leadership in government accepting it as a strategy discussed as a sign of progress. SPACE SPACE SPACE SPACE
Transport Interview [Code]	Impleme-nter	Decision-maker	Leadership	Organisational commitment	Governance	Control
2 [TD2]		√	Assists implementation via top down nudging assisting internal collaboration. P3 Mid.	Strategies need to be built into operations and this was missing. P2 Top. Talks about the need to "rre-ignite" committment from senior exec. as a common thing using an illustrative exaple from the LHTP. P3 Top.	The LHTP had followed a good process and was well structured, especially in terms of governance. P1. States "good governance is key". Assists implementation via top down nudging assisting internal collaboration. P3 Mid.
9 [TD9]		√				WA parking policy for health facilities deals with parking at the structure plan level. Parking is capped at the start and does not need to be re-visited every time a small development occures on a site. P 3 Bottom. Travel Demand Management strategies are built into approvals for expansion of health facilities - "they nee to satisfy our requirements". P6 Bottom.
10 [TD10]		√		Belief in the idea of a travel plan related to a commitment that made implementation work in some sites. P2 Middle. Felt that trael plans were a worthwhile tool that should be used into the future "as long as organisations are committed. P5 Bottom.	Building in with an existing structure was recongnised as an enabler during a large scale sate level roll-out. P2 Top.
12 [TI12]	√					Transport person in a dedicated travel plan coordinator role describes her proposals being represented by her Diirector and "usually" beng approved. P 7 Middle.
13 [TD13]		√	Talked about the ideal situation being staff relocating and management supporting a parking management strategy. P2 Top.	Commitment creates success with difficult actions and relates to their reason for doing it. If they have a strong reason, like relocation, they are more commited. P3 Mid.		Travel planning can be low on the list of priorities for sites. For hospitals even during re-location their top priority is re-locating clinical services, not addressing transport. P5 Top.
16 [TI16]	√			Having a presence at staff induction. They attend and speak to staff at morning tea and refer to their services.
19 [TI19]	√		To make implementation work the implementer (ideallly a dedicated coordinator) needs organistional support. P3.	Describes how consultants role is to gain commitment by showing them how a travel plan will achieve their goals. P1 B. Describes organisations political processes being a common source of implementation failure. P2 Top. In context of steps to success he says the comittment at start is critical for bottom up impllementation to work. P3 Mid.	The plan creates a mechanism for reporting on progress via governance structures. P4 Mid.
20 [TD20]		√	Many tasks, including addressing parking, are not easy for leadership. They have long lead times. "..no quick wins" P4 Bottom.		TfNSW trial of TMA is testing the governance structures. P1.	In the context of the TMA, being external creates difficulty controling basic actions like annual surveys. P4 Bot. New strategy of working with the main developer before tennants are in place to avoid dealing with actions on a tennant by tennant basis. P8 Mid.

## Sheet:  Barrieres & Enablers Cont'd 2.
Health Interview [Code]	Impleme-nter	Decision-maker	Skills	HP recognise transport skills/T'port don't understand HP skill	Resources	Pre-conditions vs Retro-fitting
1 [HI1]	√		HP not understanding travel planning. P1. P3 Mid Inter-agency collaboration a necessary skill. P2. Top. Practitioners must understand.Package helps. P5 Mid. Skills retention an issue. Permanency helps. P8 Top.	Behaviorur change easy for HP - existing programs, coms via social media, innovative new ideas. P4 Top. HPO clearly describes transport consultants skills and frustration at his lack of appreciation of HP skills. Bottom P8.	Not well resourced; "cobbled" funds via partners. P1, 2. When not a dedicated position staff capacity issues. P8 Top. AT Plans need to be built into a dedicated position to ensure continuity whilst organisations change. P14 Bottom.	Pre-existing partnerships from years of work benefiting current program. P2 Mid. Where pre-existing site infrastructure is not in place there is the additional job of getting the org to prioritise funds. P3 Bot Formative research - easier now it's done. P14.
3 [HD3]		√				Recounts the timing o the program against a backdrop of large increases in parking availability.P 2 Bottom. States that the site has a lot of good surrounding infrastructure but the tension betweeen staff car park management and staff active travel needs to be resolved. P 6
4 [HD4]		√	Skills of staff involved were an important enabler - being able to engage with people at different levels. P1.		..have a number of key people engaged in case staff move on. P3 Bottom. P5 Bottom. Funding an important factor in incomplete actions P4 Mid	Politically trickier policy and environmental factors that did not get addressed were important conditions for success. P2
5 [HI5]	√			HPO recognised transport consultant's skills and how his were complementary. P3 Mid ".."	".. for me the reason I think you got those really strong results at the end is the incentives weren’t strong enough" P2	Lack of PT infrastructure in surrounds made PJP difficult P2 Mi
6 [HI6]	√
7 [HD7]		√
8 [HI8]	√		In state wide model, service providers supporting the program did not have the skills to support AT. P2 Mid. Serive provider & org knowledge of AT a skill gap. P4 Top.
11 [HI11]	√					Local transport context. P3 Bottom.
14 [HI14]	√
15 [HD15]	√	√	Feels general principles of travel plans are adaptable to various settings, and as with all HP there is a trade off between what is required at a systemic level (?scaling up) vs adapting for local implementation. P 8 Top.	Understands contributions consultant was able to make and says, "we got him to increase our capacity to do this stuff" P1		Describes transport consultant attending planning meeting for new hospital and recommending transport be futureproofed, but the RMS stating it was not justified yet.P8
17 [HI17]	√			Has not yet worked with a transport practitioner but understands they may address walking connectivity. P3 Mid.		Feels adressing trasnport infrastructure in surrounds is above her control, and it is the key staff concern. P2 Top.
18 [HD18]		√	Wants something on health promotion in the transport planners course so they understand health. P6 Bot.	Feels transport don't understand how well health do behaviour change. P4 Top. Wants forums so trasnport and health can get to understand eachother. Stresses transport don't understand how skilled a collaborator health are.n ".." P7 Top.	Believes there is great evidence that if an investment is made results will be achieved but intensive human resourcing and funds are required. P5 Mid. In economic downturn need to find which behaviour change strategies provide greatest reach for limited dollars. P 9 Top.
Transport Interview [Code]	Impleme-nter	Decision-maker	Skills	HP recognise transport skills/T'port don't understand HP skill	Resources	Pre-conditions vs Retro-fitting
2 [TD2]		√			Funds from parking management needed to resource plan.P3 Middle.	Assessing PT access and levels of service and working with providers should be a standard action in travel plans. P4 Top.
9 [TD9]		√	Developing resources for local gov't to upskill them on TDM and behaviour change since these are areas staff supporting travel plans are not exposed to. P7 Bottom.		Parking bays in central areas provide funds for travel demand management strategies at scale. P5 Top.
10 [TD10]		√		When asked about work with health practitioners he used clinical language and discussed clinical research. P4 Mid.	Anecdotally, an enthusiastic coordinator was a common theme for succesful travel plans in a large scale role out of travel plans in Vic. Usually a cyclist. P2 Mid.
12 [TI12]	√				Cost of parking plan which includes cashing out parking for those who are eligible is preventing implementation. P2. P5. Incentives an important strategy. P4 Bottom. P8.
13 [TD13]		√	Important - ideal is dedicated coordinator with an understanding of travel behaviour change. P5 Mid.		Dedicated coordinator - "it helps to have a paid person coordinating the plan." p2 Mid. Dedicated coordination key learning - "yes if it's not someone's jobin time it risks not getting done." P5 Bottom ".."
16 [TI16]	√				Competing for space on large hospital site. P3 Top. Key enabler at this large site is that dedicated coordinator's office space is in a highly visible area and since they do PT card top-ups they get a lot of visitors . P6. Top.
19 [TI19]	√			When people with health backgrounds support travel plans transport expertise is required. P4 Mid. When asked if he has worked with health practitioners when supporting travel plans he responds that "we haven't formally got a health practitioner advising about health recommendations and that sort of thing..." clearly show he does not understand health promotion skills. P4 Bottom. Provides detailed…	Stick is most effective, but you needd to be able to offset it with carrots/incentives to manage staff expectations. P2 Dedicated TravelSmart coordinator is needed to drive implmentation and ensure it carries on. P2 Bottom.	Describes the end of trip facilities at Department of Transport in WA having no air flow, so they had to retro-fit an air conditioner. ".." P5 Bottom.
20 [TD20]		√			"Working together means funding together" in the TMA. P2 Businesses other than Optus in MP TMA are not willing to invest in the big levers for behaviour change despite a clear financial case it work from Optus. ".." P2 Mid. Need operations in place as a pre-condition so that parking management can resource actions. P6 Bott.	Believes the "real ticket" for sustainable transport is to have infrastructure supporting operations in place. P1 Poor public transport services creates reliance on walking and cycling but surrounding infrastructure is poor. P2 Bot. BElieves travel plans are unnefective in the absence of supportive transport infrastructure in the surrounds, and amazing if the pre-conditions are in place. P6 Top-B…

## Sheet: WTP's for Increasing AT
Health Interview [Code]	Impleme-nter	Decision-maker	Positive orientation	Good strategy but can't stand alone	Value of having a plan
1 [HI1]	√		They can be effective at delivering outcomes including AT to work even in challenging situations. P6 Top.		Describes work under active travel not occuring in a systematic way and an "active travel plan" allows that to happen within existing work structures ".." P3
3 [HD3]		√
4 [HD4]		√
5 [HI5]	√		States: when well implemented and include environmental and behavioural actions they can increase AT to work ".." P5 Middle.
6 [HI6]	√		Refering to LHTP: "I'm a big advocate for them from my, from this experience". Couldn't see how such a range of actions based on different "research evidence" would create the shift at first, but now believes large employers should implement them for staff health and addressing travel to work. ".." P3 Top
7 [HD7]		√
8 [HI8]	√
11 [HI11]	√		"I'm obviously a believer, again I try to get them thinking about the effeciveness of them". Language reflects evidence based approach being important. P5 Mid.		Internal HP staff question ehther there is value in a plan, or whether action could occur without it. P3 Mid. Believes there is value in plans. P5 Mid.
14 [HI14]	√			Good, but broader work with local government on surrounding infrasturcture is needed to complement it. ".." P3.
15 [HD15]	√	√	Descibes strong interest in AT and travel plans starting in 2006, and how it was built into business for HP. P1. Long statement about their value since they have high reach, are "evidence based enough" are well structured... ".." P7 Mid.		Once AT was adopted as an area of work they decided travel plans were a structured and systematic strategy that they could implement and promote. P1
17 [HI17]	√		States they have "been around for a while and if there's accumulated knowledge they're effective then the future is bright {for workplace travel plans]". P 4 Mid.		Thinks workplace travel plans are necessary, and states"I don't see how it would happen of it's own accord". P3 Middle.
18 [HD18]		√	Talks about acceptance as a strategy within gov't under different premiers P1 States we've clearly got such strong evidence of all kinds of benefits P4 Bott. ".." "Golden opportunity", challenge is making it someone's core business P5 Top.		Feels there are clearly health gains, congestion gains …ideal opportunity to meet a number of sectors priorities. P4 Bott. ".." P5 Top.
Transport Interview [Code]	Impleme-nter	Decision-maker	Positive orientation	Good strategy but can't stand alone	Value of having a plan
2 [TD2]		√
9 [TD9]		√
10 [TD10]		√
12 [TI12]	√
13 [TD13]		√	"That's the reason we do them" (i.e. to increase AT) P 2 Bottom. Argues that employers often implement group exercise for health initiatives, but AT is important, especially for sedentary office based workers because it is every day.
16 [TI16]	√				Focusses on the plan without addressing whether they increase active travel, stating a plan is a good way of "taking stock". P4 Bottom.
19 [TI19]	√				Plan is important, must look across the organisation and broader thatn individual modes of travel. Provides a formal framework and mechanism for follow up. P4 mid. No reference to whether it can increase AT.
20 [TD20]		√	Without the "pre-conditions" in place they are 100% innefective, and "when the pre-conditions are in place they can do amazing things for increasing AT" P6.	Without the "pre-conditions" in place they are 100% innefective, and "when the pre-conditions are in place they can do amazing things for increasing AT" P6.

## Sheet: WTP's for Increasing AT Cont'd
Health Interview [Code]	Impleme-nter	Decision-maker	Challenges of selling AT	Whose business is it?	Physical Activity by Stealth/Co-benefits/Integration
1 [HI1]	√		With a package it's easier to sell. "..the language, they just don't get it". The more the language comes together and people understand it addresses all partners issues the easier it will be to promote. P3 Top. Now some of the formative research has been done next steps will be easier -"..and through GHaW it's gonna be an easier sell." P3.		Integrating work plans enables partners to co-fund shared objectives.E.g. RMS fund bike racks and HP promote their use at a large work site P 2. "It's not just health, transport or environment, it's all the workerrs working together to achieve the same outcomes." P3 Top. "..and getting all of the departments.. to understand this can tick a lot of their boxes and addresss many of their issues, and…
3 [HD3]		√
4 [HD4]		√	Believes that there is "a job to do selling AT", at state level to work cover and the districts and also at local level to HP staff. May infer HP not on board in NSW. P5.
5 [HI5]	√		At a site level you need to recognise that you need to taget the "low hanging fruit" and acknowledge there are some AT will not "work for". P2 Bottom.
6 [HI6]	√
7 [HD7]		√	Feels raising the profile of AT as "worthwhile thing to address" by business is necessary; they might not see value because they think it is niche and does not appeal to lot staff the way a standard group training session might. P2 Bot. P4 Mi Thinks AT as part of GH@W is a good thing, but it will take a while for businesses to understand it in a WHP context. P4 Bottom.		Describes business coming into Get Healthy at Work engaging for other reasons like re-location. P4 Top.
8 [HI8]	√		Believes targeting recruitment to specific areas or businesses where you are likely to gain impact may extend reach. P4 Middle.
11 [HI11]	√		When asked about barriers to WTP's states there is a problem with the definition of AT, and he refers to orgs thinking of cycling which is not necessarily good. P3 Mi		Refers to parking policy being a solution to incrreasing AT. Contrasts her site with no policy to the hopital acoss the road with 130 bikes in the cage. P6 Mid
14 [HI14]	√
15 [HD15]	√	√	Describes initial skepticism about AT as an area of action from council and health, and acceptance after many years of persistant work. P5 Mid.
17 [HI17]	√
18 [HD18]		√		Describes government departments not considering that it's their responsibility to consider how people travel to their destination e.g. Education. P3 Mid. Need a champion, it's no one's core business. P4 Bottom.
Transport Interview [Code]	Impleme-nter	Decision-maker	Challenges of selling AT	Whose business is it?	Physical Activity by Stealth/Co-benefits/Integration
2 [TD2]		√
9 [TD9]		√
10 [TD10]		√
12 [TI12]	√
13 [TD13]		√	In the context of 40 businesses taking up WTPs vis HWI in WA, refers to businesses taking it up for varied reasons. P2 Bot.
16 [TI16]	√		At a site level it is "..knowing who you are marketing to". Not appropriate for some e.g. shift workers. P5 Bottom.
19 [TI19]	√
20 [TD20]		√		Describes a meeting with a rep from Get Healthy at Work and her not being able to integrate it with her transport initiative because they were inflexible with regards to their ability to alter their survey and this would have created double-up for if se were to promote it to organisations in the TMA. P7 Middle.	States:"and, health is just not even on the radar for people doing a travel plan. It’s about parking pricing, or parking pressure, or staff retention it’s not health. ...So unless you are able to draw those dots together through something that starts as cost, but turns out as a health benefit." P8 Bottom.

## Sheet: Health & Transport 
Health Interview [Code]	Impleme-nter	Decision-maker	Positive experiences	Collaboration	HP recognise transport skills/T'port don't understand HP skill	Travel Demand Management and Travel Planning
1 [HI1]	√				Behaviorur change easy for HP - existing programs, coms via social media, innovative new ideas. P4 Top. HPO clearly describes transport consultants skills and frustration at his lack of understanding/appreciation of HP skills. Pages throughout. Comences Bottom P8.
3 [HD3]		√
4 [HD4]		√				"..particularly the stuff around the parking. there was a bit of interest, but then that died off. You know, and once that sort of died off I guess there was a whole component of the plan that wasn’t able to be addressed in a way that would of really (voice rising, strong intonation) gone with the body of other strategies, you know, and and had they all happended concurrently or gradually I would…
5 [HI5]	√		In reference to what it was like working with a trasnport professional implementing a WTP: "I found it very useful, he was able to provide up to date and specific information on active transport initiatives which assisted me in navigating the barriers to implementation (eg, due to hospital executive..)" P6 Middle.	In close, states a key learning for H&T practitioners working together on implmentation of WTPs is: "Collaboration between health and transport practioners provides an excellent opportunity for shared learning and I feel this increases the likelyhood of a successful outcome." P6 Bottom	HPO recognised transport consultant's skills and how his were complementary. P3 Mid ".."	Talking about carrots and sticks in the future for LHTP: "I think Liverpool obviously have some of the good infrastructure there ... I think the way it could be improved is larger incentives or carrots I suppose, and large sticks to do with parking I suppose, so disincentives for driving and large incentives for public transport.." P3 Bottom.
6 [HI6]	√
7 [HD7]		√		Describes a challenging experience collaborating with a sustainable transport academic, and puts the difficulty they experienced with themtaking too long to complete an update of existing resources down to them wanting to change the approach. Reasons this may have been because health's approach was "too simplistic". P3 Mid.
8 [HI8]	√			Describes difficulty collaborating with two peak cycling bodies because they are in competition, and is frustrated since they both could add value but refused to work together because of their competign agendas. "In a nutshell they were stomping on the [state removed] advocate for cycling’s patch, and they saw ... the [other state removed] organisation moving into [state removed again]." P3 Mid.
11 [HI11]	√
14 [HI14]	√		Feels working with local council sustainability committee and bicycle groups is a "worthwhile investment" since many of the changes to local transport infrastructure they propose at meetings "eventually become evident". P3 Bottom.	Describes it being easier to collaborate after years of working on travel planning and advocating in urban planning processes. Describes this as an importaant outcome of their work and later states travel plans should include actions with council. P2 Top. In closing adds that advocacy and working with partenrs is an important aspect of this work, and that "people often think of the doing and the …
15 [HD15]	√	√		Describes collaboration via their own local work with council and with various sectors/professions (e.g. engineers) via PCAL. Effective inter-sectoral collaboration e.g. engineers. P3 Mid-bottom. Describes difficulty collaborating with hospital planners on a large hospital re-development since they want a bike fleet to generate profit, and are requesting a cost:benefit study. He thinks they don't…	Understands contributions consultant was able to make and says, "we got him to increase our capacity to do this stuff" P1
17 [HI17]	√				Has not yet worked with a transport practitioner but understands they may address walking connectivity. P3 Mid.
18 [HD18]		√	Describes working with TfNSW at every stage of developing a WTP resource through to trying to get councils to integrate WTPs in land use planning. "Tranport was engaged the entire way.." P6 Top. Recounts the experience of running capacity building workshops over 10 years, which initially focussed on health and planning professionals, but feedback that they need to engage with the structural peopl…	P*** was funded to develop resources for WTPs since it was work that .."for whatever reason could't be done within their own agency or required an inter-agency focus.." P1 Mid. Stresses long lead times for inter-agency work: "..And again I think it’s not specifically for working with Transport. Working across agencies takes time, it takes relationship development, uh but when that time and resour…	Feels transport don't understand how well health do behaviour change and don't see them as a strong collaborator. P4 Top. Wants forums so trasnport and health can get to understand eachother. Stresses transport don't understand how skilled a collaborator health are.n ".." P7 Top.
Transport Interview [Code]	Impleme-nter	Decision-maker	Positive experiences	Collaboration	HP recognise transport skills/T'port don't understand HP skill	Travel Demand Management and Travel Planning
2 [TD2]		√		"The model involving health and transport professionals was also good. There should be more collaboration between transport and health professionals." P2 Mid. "Just to re-iterate that there should be more collaboration between transport and health professionals." P4.		Refers to "a good suite of actions" supporting behaviour change. Stresses importance of environmental support. P2 States both [HP and Transport consultant] had behavior change expertise, but the project was "very active travel focussed" initially, and "this needed to shift to a travel demand management approach". Then goes on to talk about parking being critical. ".." P2 Bottom.
9 [TD9]		√		In response to what it is like working with health on integrated transport and land use planning (NB: this would be at higgh levels) he responds that working with staff representatives is good. They almost always agree with what transport professionals propose, because they are reasonable. State ninety percent of the difficulty comes with the politics at the ministerial level:"..But as soon as yo…		States that a key learning from his years of experience working with health in hospital facilities and with broader integrated land use and transport planning is: "Um, I think the key thing is not to consider things in isolation. If you don’t do parking management, you know, forget your behavior change, it’s not going to work." P6 Middle.
10 [TD10]		√			When asked about work with health practitioners he used clinical language and discussed clinical research. P4 Mid.
12 [TI12]	√
13 [TD13]		√				Describes mandated parking policy for health campuses and states that campuses that now have paid parking {as a result of the polic] use it to "improve travel choices" and subsidise public transport [also as a result of the policy]. P4 Bottom. When asked about the future for travel planning, responds: "..Yeah, I think it will be part of our demand management programs in some form. The branch is s…
16 [TI16]	√
19 [TI19]	√				When people with health backgrounds support travel plans transport expertise is required. P4 Mid. When asked if he has worked with health practitioners when supporting travel plans he responds that "we haven't formally got a health practitioner advising about health recommendations and that sort of thing..." clearly show he does not understand health promotion skills. P4 Bottom. Provides detailed…	"Okay, well in that case whilst you can simply implement some actions like creating ended trip facilities as an ad hoc exercise, having a plan where you look at more than just one mode and you look across the whole organisation and what is required is likely to be more effective." P4 Mid.
20 [TD20]		√	In reference to working with PCAL: "Inter-agency collaboration, breaking down boundaries, you know instilling people with a sense of agility that maybe they could do something." P8 Top.	TMA pilot is testing aspects of collaboration like state and local government working together which means "funding together..". P2.

## Sheet: Health & Transport Cont'd
Health Interview [Code]	Impleme-nter	Decision-maker	Rigor	Health end user experiences	Bureaucracy
1 [HI1]	√		In the context of a unique formative research project, the interviewee felt the transport consultant was overwhelmed by the evidence based research approach - "generally a consultant would not have to deal with as many complicated layers and rigor as when delivering a straight forward Active Travel Plan than won building evidence." P9. Felt there was a mismatch with consultant's skills and an exp…
3 [HD3]		√
4 [HD4]		√
5 [HI5]	√
6 [HI6]	√
7 [HD7]		√
8 [HI8]	√
11 [HI11]	√		Describes using evidence interviewers research team have generated to make a case internally in HP to support WTPs. Describes R&E manager interpretting the research differently, and using it to argue for no work in this area. Thanked interviewer for references and research generated I proviided in the past. P5.		On working with transport planner on a committee for a large hospital re-development on parking and end of trip facilities: "we’ve had assigned to our working group a travel consultant. So he’s supportive, but that’s only been the past month. Um, already they have been scared off a little by the bureaucracy of um the, the actual local scene." P6 Middle.
14 [HI14]	√
15 [HD15]	√	√
17 [HI17]	√
18 [HD18]		√
Transport Interview [Code]	Impleme-nter	Decision-maker	Rigor	Health end user experiences	Bureaucracy
2 [TD2]		√	After stressing that travel behaviour change has long lead times before a cultural shift occurs at a site AW shared that she felt our research focus on outcomes at the LHTP, whilst well measured and rigorous was perhaps not timed well since she felt it was too early to be measuring real changes in outcomes at this site. P3 Middle.
9 [TD9]		√			In response to what it is like working with health on integrated transport and land use planning (NB: this would be at higgh levels) he responds that working with staff representatives is good. They almost always agree with what transport professionals propose, because they are reasonable. State ninety percent of the difficulty comes with the politics at the ministerial level:"..But as soon as yo…
10 [TD10]		√	Initially states he has not had experience working with health practitioners on travel plan implementation. When probed by the interviewer about his experiences in research, and coming across research conducted by health professionals he states: "I‘ve found differences with health professionals in that their approach to research tends to be a lot more rigorous, ah their research designs tend to b…
12 [TI12]	√
13 [TD13]		√	Mandated parking policy for health has resulted in many sites adopting it, implementing paid parking and using funds for mangaing travel demand. P4 Bo Mandated policy for travel plans being a condition of planning consent does not exist in WA yet, but it is being considered and would probably include all major developments like hospitals, universities and shopping centres. P5 Bot-P6.	Describes doig workshops with staff at large health campus. P4 Mid.	States Transport had dicussions with the Department of Health, and unions were involved due to their concerns about staff parking. This reulted in a parking policy for all health campusses in WA. P4 Bottom.
16 [TI16]	√
19 [TI19]	√			In response to what it has been like working with helath practitioners implementing travel plans, he states: "good, in any organisation you can’t rely on one particular viewpoint to implement the travel plan. You need to understand the user perspective.." P6.
20 [TD20]		√			"..we talk about organisations in the private sector, there is an incredible beauraucracy behind them, people who have entrenched interests, it’s no different to state or local government." P5 Top.

## Sheet: Future Directions
Health Interview [Code]	Impleme-nter	Decision-maker	Policy	Enhancing uptake/scaling up and implementation support	Behaviour change and infrastructure	Long lead times
1 [HI1]	√			Talks about the local formative project making work on a state level project (GHatW) easier, and work on this in one LHD being a model for LHDs across NSW. P 4-5 Believes formative work in a single project (LHTP) informed resources developed in state wide project (GHatW) and these make it easy for HP practitioners to recruit businesses via "diverse entry points". P 11 Top.		Talks about capacity to promote active travel at a regional level being built over a three year demonstration grant project (CCC) which bulit partnerships, knowledge and capacity for current project work. P2 Middle.
3 [HD3]		√	Goes into lots of detail throughout interview about a Ministry of Health parking policy which he states is inflexible, focusses on fixed pricing and does not consider other transport modes. He feels that it locks staff into a fixed weekly price, and if they choose not to drive they pay regardless. Therefore he believes it is a disincentive for active travel. P3. Interviewer asks if the Ministry f…	Believes future directions could involve local council working on improving transport infrastructure for the major centre. E.g. Gaps in the walking and cycling network. P5 Top.	States a good thing to promote to staff is that as a result of the travel plan we have enhanced facilities for walking and cycling to work - bike cage/racks, maps of where the showers are and all staf acess to two showers. P2 Mid.	Operational changes (e.g. to HR and payroll systems) to enable flexibility in car parking payment arrangements take a long time. P4.
4 [HD4]		√		States her staff promote GhatW focus area to businesses in the area. P2 Top. Sees GHat W as the most strategic fit for travel planning at present, and tools from it and the single site local work can be adapted by businesses to do it themselves. P4 Top. Thinks other hospitals who have parking issues in the same health district would be interested in travel planning. P5.	Mentions new train station in new close by suburb and upgrades to PT levels of service as an opporunity to promote PT. P2 Top.
5 [HI5]	√			Unsure what, but if things could be done at a state level to provide incentives to use PT, that would help. P4 Top.		Lack of commitment and slow organisational processes at a hospital site caused delays: "Often with exec, with long delays we would loose momentum as a result of that."
6 [HI6]	√
7 [HD7]		√		Mentions that the consideration of increasing the incentives to do a travel plan (Vic model - S $2K, M $4K, L $10K) applied to GHatW may make it attractive for business. P2 Top. P4.
8 [HI8]	√			Needs service providers who are supporting travel planning component of state wide program to be adequately trained to recruit and refer businesses to transport consultants. P2 Expert support agency for AT in state wide program. P2 Bott. A broader range of cases to help businesses understand. Optus is a 'gold standard' but may be an example many businesses can't relate to. P3 Bott. Need examples …		Not sure is the time frames for implementation in the current state proram delivery model are appropriate for AT. P2 Bott.
11 [HI11]	√			Sees future directions for travel planning in NSW being all health facilities developing them via GHatW under their sustainability plans, and RMS or TfNSW running capacity building workshops on travel planning.
14 [HI14]	√		The future should be that every organisation is "required" to develop one. P4.
15 [HD15]	√	√		Sees future directions for travel planning being all major facilities in the LHD having a WTP and that being a "conduit" for other businesses to follow suit. Also sees the Minister's piority around childhood obesity is an opportunity to do something systematic around promoting active travel to school. Just small, simple actions. P9.		Relays case of making submissions to and attending meeyings with one coucil on a precinct plan and at first their suggestions were not taken seriously. The local paper ran a front page story on elements of their submission and more recent communication with counicl has been that they are considering the suggestions. P5 Mid.
17 [HI17]	√			"		Talks about starteing a "..gradual cultural shift.." during early implementation of their travel plan. P3 Top. Bottom.
18 [HD18]		√	Current focus of work in travel planning area is policy driven opportunities to support implementation of travel plans. P1 Bottom. States that with changes in leadership in policy cycles incoming governments change focus and the current focus is that active travel has been built into GHatW. P2 From a theoretical point of view the evidence for mandatory policy for travel plans vs voluntary approac…	Describes current situation where when a travel plan is required to be developed some LGAs are referring the organisation to their online resource. P2. Details the genesis of the Macquarie Park TMA, which is an extension of the succesful Optus case at a business precinct level. P2 Bottom. "clearly we’ve got great evidence that travel behavior change programs, WA in particular have demonstrable ef…	"we need that big champion who is reporting on success in travel behavior change, and, and.. the next step of that is travel choices in terms of introducing the light rail." "It’s a golden opportunity.. extend the reach and ah really extend the benefits of the premier’s vision of all of this infrastructure change, and extend the reach of that infrastructure work with behaviour change programs." P…
Transport Interview [Code]	Impleme-nter	Decision-maker	Policy	Enhancing uptake/scaling up and implementation support	Behaviour change and infrastructure	Long lead times
2 [TD2]		√	For the site based travel plan: "The easy to implement things that we know have moderate effectiveness were mostly done, but the harder things are missing. The next wave needs to be more fundamental policy shifts." (i.e. building actions into the organisations policies.) P2 Bottom.	When asked about the future for a single travel plan, the interviewee saw the next step as linking in with local area plans for the major centre being an employement and education hub. P3 For travel planning generally: "..consider different scales of action, by looking at the precinct and working with both council and state government agencies.."The TMA’s provide an opportunity to act at the prec…	Feels that people "perceive" the walking and cycling infrastructure is poor in Sydney and this is a reason not to walk or cycle to work.P5 Bottom.	When asked about key learnings for health and transport practitioners: "A key challenge is that influencing travel behaviour has a long lead time". Feels "..There is a need to find a balance between getting some quick wins, creating a supportive environment for travel behavior change and then later the big shifts can come." P3 Top.
9 [TD9]		√	Mandated parking and access policy for all hospital facilities in WA is an agreement between the WA Planning Commission and the Dept of Health. Sets out that they must incorporate travel planing, icluding parking management at all sites. "Part of the planning process for most major hospitals..". Transport "wrote in" the requirments for behaviour change planning. P2 Mandatory policy deals with tra…	Funds from parking meters and bays resources TDM at scale, including PT and walking/cycling infrastructure in Perth. P5 Sees a future direction being upskilling local government to do a better job of supporting travel plans required at a local level, and for state Transport body to be more involved in the larger scale projects that effect whole regions. Believes TDM and travel behaviour change ar…
10 [TD10]		√		Believes if local government had more capacity to support travel plans they would achieve a lot more. The plans the researhers was evaluating had minimal support. P2 In a low intensity model supporting travel planning at scale in Victoria, implementation was poor in many orgs. "they were very good at getting all the data collection happening. They were very good about all that, yeah but once we d…
12 [TI12]	√		Sees adoption of the mandatory parking policy for health facilities in WA as the next step at the single site. P3.P8. In response to travel plans as a mechanism for increasing AT, she states the parking policy in itself has been the solution at other sites. "The mandate in itself has been the solution.." P6
13 [TD13]		√		Currently working on WTPs with 40 organisations in a state program, some single sites, some multiple and some clusters e.g. in a business park. P2 Middle. Based on feedback form employers in existing WTP state level porgram they are considereing enhancing implementation support. One idea is targeting individuals in organisations and with individualised support for how they get to and from work. A…
16 [TI16]	√			Feels the federal government needs to fund public transport infrastructure to assist. P7."..but I think that necessarily be put onto the individual organisations or local councils, it should be fully supported at higher levels."
19 [TI19]	√		Talks about his initial involvement supporting travel plans being in NSW where organisations are required to develop them and usually engage transport consultants. P1. States that as a future direction mandatory policy for travel planning via planning conditions is important, since even if it is treated as a tick box exercise getting in early means a lot more thought can be put into transport mod…			Referring to mandatory parking policy for health facilities in WA: "There is a lot of work that has gone into getting the results that we are seeing now. It required global policy, as well as the change within all within the organisations that we are seeing now." P3.
20 [TD20]		√	"Yeah, I mean, they the point of maximum efficacy is when they get something itno the DA process that requires the travel plan. Um, but it will only be as good as the person at Council who reviews it, but because the guidelines that are around are a bit fuzzy." P8.	"Um, because there is no template for travel planning, and no minimum standard the way they have in the UK, ah you know the range and the quality of the plans varies substantially" P1. Referring to the current situation where travel plans are required and a consultant develops it in NSW: "Unfortunately it puts too much responsibility on the private person who has been contracted to do it, there’s…	Future: "I think when you look at the travel behaviour change happening in the CBD with the light rail and the other changes, there’s really so much potential for the programs to achieve success there because the bus planners have had the opportunity to re-design the bus network, they’ll have the light rail, eventually they’ll have the Sydney Metro to hang off of it, you know there’s so much pote…	Provides an example of legal taking 18 months to sign off on car share program, and that this small program is recruting 15 people per month, but they need to recruit a larger amount of people to actions to make the changes in their targets but this is difficult in the current context of poor PT services an businesses unwilling to fund an Optus-style bus service. P3 Mid. Gives example of gaining …

## Sheet: Future Directions Cont'd
Health Interview [Code]	Health	Impleme-nter	Decision-maker	Economic constraint	Part of work/Sustaining existing work	Advocacy/awareness raising	Digital opportunities
1 [HI1]	JB	√
3 [HD3]	SP+PK		√			When asked what the key learnings would be for other hospital decision makers from the travel plan, he states that now all hospitals in the state must comply with the policy frramework, they need to advocate for changes to future iterations that allow the flexibility that can translate into contracts with car park vendors who have the infrastructure and operatioanal HR arrangements to allow staff…
4 [HD4]	MW		√
5 [HI5]	DA	√					Use of technology to track movement is a future opportunity. P4 Top. Uber service and carpooling Interviewer adds perhaps for guaranteed ride home component. P4 Bottom.
6 [HI6]	GA	√			At current single hospital site, if the "original scope of the project" was full applied it could "go a lot further", and that should be the future direction. P5 Bottom.	Feels the research that is being produced is "all important for advocacy and for changing the individual punters mind" P5 Believes individuals anywhere can advocate using research.	Feels that currently all the apps, websites and other digital technology need something that brings it all together. It must be visually appealing and meet user expectations which are currently high. "A big piecce of work..". P5 Top.
7 [HD7]	CP		√
8 [HI8]	LH	√
11 [HI11]	NT	√				Related to the travel planning concept locally being slow to be accepted locally, interviewee states:"So with WTPs there’s an advocacy element both internal in HP and externally." P8 end.
14 [HI14]	MP	√			Current travel plans are "living documents" that they will continue to put work into, and they are also models for future work.P4.	"We need to advocate. The one thing I’ve noticed is the work in advocacy has created a shift in momentum. That is one important component of a WTP." P4. (moved from collumn 1)
15 [HD15]	PK	√	√		Talking about taking a travel plan through its third four year cycle of renewal - 2008-12-16-20 - "it becomes a cyclical thing". Also states the hard work is done early and it's easy to sustain. P2 Middle. P9 Bottom.	Relays case of making submissions to and attending meeyings with one coucil on a precinct plan and at first their suggestions were not taken seriously. The local paper ran a front page story on elements of their submission and more recent communication with counicl has been that they are considering the suggestions. P5 Mid.
17 [HI17]	NC	√				Referring to travel plans being required as a planning condition: "It’s interesting that they are because not a lot of people would know that. I guess it would be up to people in our position to make people aware of that." Interviewer adds, yes it's enacted at local government level via DCP's. P4.
18 [HD18]	PM		√	During times of economic constraint there is a danger that agencies "retreat to core business" and travel demand management and travel plans are not anyone's core business. P 4 Middle. Big picture vision for the future would be that these initiatives were well resourced:"Unfortunately we are going to be existing in a financially constrained period, so it would be great from an evidence perspectiv…
Transport Interview [Code]	Transport	Impleme-nter	Decision-maker	Economic constraint	Part of work/Sustaining existing work	Advocacy/awareness raising	Digital opportunities
2 [TD2]	AW		√
9 [TD9]	DI		√
10 [TD10]	CD		√		Thinks they are a strategy that should continue to be used going forward, and they are worthwhile as lond as businesses are committed.
12 [TI12]	CR	√
13 [TD13]	DW		√
16 [TI16]	CW	√			Buliding on what they have already done at their large hospital campus by implementing the renewed travel plan. [Now been over 10 years of travel planning at the site] P6 Bot
19 [TI19]	SL	√
20 [TD20]	RL		√
